# Supplementary material for: Advanced Glycation End-Products in Common Non-Infectious Liver Diseases: Systematic Review and Meta-Analysis
Source: Nutrients. 2021 Sep 25;13(10):3370. doi: 10.3390/nu13103370 (PMC8537188; doi:10.3390/nu13103370)
Supplement: Supplementary file 1 [file nutrients-13-03370-s001.zip]

Archive with 1 entries (1 files):
- nutrients-1373088-supplementary.pdf
